# Supplementary material for: Polycystin-2 is an essential ion channel subunit in the primary cilium of the renal collecting duct epithelium
Source: eLife. 2018 Feb 14;7:e33183. doi: 10.7554/eLife.33183 (PMC5812715; doi:10.7554/eLife.33183)
Supplement: Figure 4—source data 1. — Ciliary outward currents (pA) were measured at 100mV after knockdown of Pkd1, Pkd1-L1, Pkd2, Pkd2-L1 and Trpv4.Except for Trpv4, the mRNAs the genes tested were targeted by two siRNAs specific for two different regions, as labeled A and B. [file elife-33183-fig4-data1.xlsx]

## Sheet: Sheet1
Source Data, Figure 4A			Average outward cilia current (pA) measured at 100 mV
siRNA target gene (A and B)			scrambled	PKD1(A)	PKD1(B)	PKD1-L1(A)	PKD1-L1(B)	PKD2(A)	PKD2(B)	PKD2-L1(A)	PKD2-L1(B)	TRPV4
		1	67	106	98	89	122	27	45	57	123	139
		2	78	117	123	123	132	45	23	109	111	78
		3	99	78	132	89	100	67	28	100	76	143
		4	112	98	99	120	98	21	20	78	102	123
		5	89	123	119	75	78	52	36	111	99	103
		6	123	136	115	119	67	44	45	89	104	130
		7	109	90	100	100	129	25	39	123	89	112
		8	90	99	123	132	108	34	43	99	78	109
		9	98	78	119	112	108	49	32	124	67	103
		10	87	89	108	119	118	67	26	78	103	99
		11	155	118	87	73	111	78	89	148	120	89
