# Supplementary material for: Polycystin-2 is an essential ion channel subunit in the primary cilium of the renal collecting duct epithelium
Source: eLife. 2018 Feb 14;7:e33183. doi: 10.7554/eLife.33183 (PMC5812715; doi:10.7554/eLife.33183)
Supplement: Figure 4—source data 2. — Ciliary outward currents (pA) were measured at 100 mV from pIMCD epithelial cells isolated from doxycycline-treated and -untreated mice. Cells were tested 2 weeks and 2 months after removal of treatment (or controls) using Arl13b-EGFPtg:cPkd1 and Arl13b-EGFPtg:cPkd2 transgenic mice [file elife-33183-fig4-data2.xlsx]

## Sheet: Sheet1
Source Data, Figure 4B			Average outward cilia current (pA) measured at 100 mV
		Genotype:	ARL13B-EGFPtg:cPKD1		ARL13B-EGFPtg:cPKD1		ARL13B-EGFPtg:cPKD2		ARL13B-EGFPtg:cPKD2
		Dox. Treated:	No	Yes	No	Yes	No	Yes	No	Yes
		Post-treatment time	2-weeks	2-weeks	2-months	2-months	2-weeks	2-weeks	2-months	2-months
		1	156	123	99	132	120	34	105	23
		2	134	142	103	103	118	20	100	35
		3	123	78	125	90	99	12	95	16
		4	134	102	78	69	143	35	82	24
		5	145	90	108	134	134	23	131	29
		6	142	123			119	18
		7	131	134			100	34
		8	111	154			132	45
		9	98	123			89	23
		10	87	110
		11	112	118
