# Supplementary material for: Polycystin-2 is an essential ion channel subunit in the primary cilium of the renal collecting duct epithelium
Source: eLife. 2018 Feb 14;7:e33183. doi: 10.7554/eLife.33183 (PMC5812715; doi:10.7554/eLife.33183)
Supplement: Figure 7—figure supplement 3—source data 1. — Ciliary outward currents (pA) were measured at 100 mV from PKD2-GFP stably-expressing HEK-293 cells treated with two PKD2-mRNA-targeted siRNAs. [file elife-33183-fig7-figsupp3-data1.xlsx]

## Sheet: Sheet1
Source Data, Figure 7_Supplemental_3D			Average outward cilia current (pA) measured at 100 mV
siRNA target gene ((Anti-PKD1) and Anti-PKD2(2))			Scrambled	Anti-PKD2 (1)	Anti-PKD2(2)
		1	152	145	89
		2	123	117	52
		3	112	78	123
		4	95	98	135
		5	135	123	123
		6	162	75	95
		7	125	90	65
		8	144	68	98
		9	145	85	45
